# Supplementary material for: Usnic Acid-Mediated Exchange of Protons for Divalent Metal Cations across Lipid Membranes: Relevance to Mitochondrial Uncoupling
Source: Int J Mol Sci. 2022 Dec 19;23(24):16203. doi: 10.3390/ijms232416203 (PMC9783568; doi:10.3390/ijms232416203)
Supplement: Supplementary file 1 [file ijms-23-16203-s001.zip]

Archive with 1 entries (1 files):
- ijms-2040506-supplementary.pdf
